# Supplementary material for: Dataset on statistical analysis of jet A-1 fuel laboratory properties for on-spec into-plane operations
Source: Data Brief. 2018 May 23;19:826–34. doi: 10.1016/j.dib.2018.05.083 (PMC6141760; doi:10.1016/j.dib.2018.05.083)
Supplement: Supplementary file 2 — Supplementary material [file mmc2.xlsx]

## Sheet: Data
S/N	MONTH	NDATE	TEMP (°C)	SPECIFIC GRAVITY (g/cm3)	CONDUCTIVITY (pS/m)	S.G @ 15°C (g/cm3)
1	1	2015.7	26	0.81	141	0.8321
2		2015.7	24	0.8	121	0.8148
3		2015.7	25	0.81	145	0.8214
4		2015.7	26	0.806	93	0.8138
5		2015.71	25	0.816	102	0.8314
6		2015.71	24.5	0.818	102	0.8249
7		2015.71	24	0.81	104	0.8166
8		2015.72	24	0.812	103	0.8216
9		2015.72	25	0.814	100	0.8166
10		2015.72	26	0.816	99	0.8247
11		2015.72	24.5	0.816	102	0.8229
12		2015.73	26	0.818	101	0.8138
13		2015.73	24.5	0.816	105	0.8227
14		2015.73	24.5	0.816	105	0.8224
15		2015.73	24	0.816	103	0.8212
16		2015.74	25	0.81	105	0.8334
17		2015.74	24	0.81	96	0.8336
18		2015.74	25	0.812	75	0.8238
19		2015.75	25	0.812	86	0.8212
20		2015.75	26	0.806	74	0.8238
21	2	2015.75	26	0.806	84	0.8334
22		2015.75	24	0.812	74	0.8334
23		2015.76	26	0.806	85	0.8138
24		2015.76	26	0.816	87	0.8138
25		2015.76	25	0.816	85	0.8231
26		2015.76	25	0.816	85	0.8231
27		2015.77	24	0.81	50	0.8166
28		2015.77	25	0.816	63	0.8231
29		2015.77	25	0.816	67	0.8231
30		2015.78	26	0.814	86	0.8218
31		2015.78	27	0.812	143	0.8219
32		2015.78	26	0.816	95	0.8238
33		2015.78	24.5	0.814	103	0.8221
34		2015.79	26	0.816	146	0.8238
35		2015.79	26	0.818	114	0.8257
36		2015.79	26	0.816	117	0.8238
37		2015.79	26	0.816	136	0.8238
38		2015.8	26.5	0.816	115	0.8261
39		2015.8	26.5	0.815	134	0.8224
40		2015.8	26	0.816	92	0.8238
41		2015.81	25	0.816	123	0.8231
42		2015.81	25	0.816	130	0.8231
43		2015.81	25	0.816	120	0.8238
44		2015.81	26	0.816	110	0.8238
45		2015.82	26	0.816	110	0.8238
46		2015.82	26	0.816	113	0.8238
47		2015.82	24	0.816	95	0.8224
48		2015.82	24	0.816	95	0.8224
49		2015.83	26	0.818	119	0.8257
50		2015.83	25	0.816	91	0.8231
51		2015.83	26	0.818	110	0.8257
52	3	2015.84	28	0.816	117	0.8232
53		2015.84	23	0.816	69	0.821
54		2015.84	23	0.816	76	0.8236
55		2015.84	25	0.814	75	0.8251
56		2015.85	25.5	0.814	82	0.8214
57		2015.85	28	0.816	117	0.8232
58		2015.85	25	0.818	117	0.8236
59		2015.85	25	0.81	117	0.8231
60		2015.86	25	0.816	74	0.8231
61		2015.86	26	0.814	75	0.8218
62		2015.86	26	0.814	54	0.8218
63		2015.87	26	0.814	55	0.8218
64		2015.87	26	0.814	54	0.8218
65		2015.87	26.2	0.814	57	0.8218
66		2015.87	26	0.814	57	0.8218
67		2015.88	27	0.822	63	0.8324
68		2015.88	27	0.822	63	0.8204
69		2015.88	25	0.816	117	0.8232
70		2015.88	26	0.814	55	0.8218
71		2015.89	26	0.814	55	0.8218
72		2015.89	25	0.816	117	0.8232
73		2015.89	26	0.818	75	0.8257
74		2015.9	26	0.8214	44	0.8317
75		2015.9	26	0.8224	50	0.8317
76		2015.9	25.5	0.814	38	0.8214
77		2015.9	25.5	0.824	94	0.8313
78		2015.91	26	0.824	50	0.8313
79		2015.91	26	0.824	99	0.8317
80		2015.91	25	0.824	50	0.8313
81		2015.92	27	0.824	50	0.8324
82	4	2015.92	25	0.814	73	0.8211
83		2015.92	26.5	0.822	40	0.83
84		2015.92	26	0.814	72	0.8215
85		2015.93	26.5	0.822	193	0.8293
86		2015.93	25.5	0.824	94	0.8313
87		2015.93	26	0.824	95	0.8317
88		2015.93	27	0.822	40	0.83
89		2015.94	23.5	0.826	16	0.8319
90		2015.94	25.5	0.822	79	0.8293
91		2015.94	26	0.814	30	0.8218
92		2015.95	25	0.824	127	0.8313
93		2015.95	25.5	0.814	55	0.8214
94		2015.95	27	0.824	140	0.8324
95		2015.95	27	0.822	38	0.822
96		2015.96	25	0.824	42	0.831
97		2015.96	25	0.824	127	0.8313
98		2015.96	23	0.824	98	0.8296
99		2015.96	26	0.824	30	0.8317
100		2015.97	23.5	0.826	97	0.8325
101		2015.97	23	0.824	50	0.8314
102		2015.97	24	0.824	90	0.8303
103		2015.98	26	0.814	38	0.82104
104		2015.98	27	0.822	92	0.83
105		2015.98	25	0.824	52	0.8313
106		2015.98	25.5	0.814	51	0.8214
107		2015.99	25	0.822	52	0.8313
108		2015.99	29	0.81	81	0.8199
109		2015.99	27	0.824	72	0.8324
110		2015.99	27	0.824	81	0.8324
111		2016	24	0.824	40	0.8303
112		2016	27	0.824	41	0.83
113	5	2016	25	0.824	51	0.8313
114		2016.01	24	0.824	35	0.8303
115		2016.01	29	0.81	51	0.8199
116		2016.01	24	0.824	14	0.8303
117		2016.01	26	0.824	25	0.8317
118		2016.02	25.5	0.822	90	0.8293
119		2016.02	26	0.82	78	0.8297
120		2016.02	27	0.822	75	0.8284
121		2016.02	26	0.824	78	0.8297
122		2016.03	24	0.824	90	0.8303
123		2016.03	26	0.812	73	0.8317
124		2016.03	27	0.826	61	0.8305
125		2016.04	25	0.824	77	0.833
126		2016.04	26	0.824	70	0.8317
127		2016.04	24	0.824	75	0.8303
128		2016.04	26	0.822	73	0.8317
129		2016.05	25	0.822	51	0.8313
130		2016.05	27	0.824	118	0.8324
131		2016.05	26	0.824	73	0.88317
132		2016.05	25.5	0.824	79	0.8313
133		2016.06	25	0.826	120	0.833
134		2016.06	25	0.82	130	0.827
135		2016.06	26	0.824	115	0.8317
136		2016.07	25	0.826	61	0.833
137		2016.07	24.5	0.824	95	0.8306
138		2016.07	25	0.824	115	0.8315
139		2016.07	27	0.822	222	0.8219
140		2016.08	24	0.81	231	0.8164
141		2016.08	24.5	0.824	79	0.8306
142		2016.08	25.5	0.824	79	0.8313
143		2016.08	25	0.82	130	0.827
144	6	2016.09	24	0.824	119	0.8303
145		2016.09	26	0.822	120	0.8217
146		2016.09	25.5	0.824	121	0.831
147		2016.1	25.5	0.824	124	0.831
148		2016.1	23.5	0.822	130	0.828
149		2016.1	25	0.816	120	0.833
150		2016.1	26	0.824	124	0.8317
151		2016.11	26	0.822	129	0.8217
152		2016.11	30	0.82	129	0.8298
153		2016.11	27	0.822	119	0.8304
154		2016.11	25.5	0.824	115	0.831
155		2016.12	25	0.824	116	0.831
156		2016.12	26	0.824	115	0.8317
157		2016.12	26	0.824	116	0.8317
158		2016.13	28	0.824	78	0.8331
159		2016.13	27	0.824	77	0.8324
160		2016.13	28	0.824	120	0.8331
161		2016.13	27	0.824	150	0.8324
162		2016.14	28	0.824	115	0.8311
163		2016.14	26	0.824	120	0.8317
164		2016.14	27	0.824	95	0.8324
165		2016.14	30	0.822	120	0.8325
166		2016.15	29	0.822	135	0.8318
167		2016.15	30	0.822	135	0.8325
168		2016.15	29	0.822	125	0.8318
169		2016.16	28	0.822	120	0.8311
170		2016.16	29	0.822	125	0.8318
171		2016.16	30	0.822	125	0.8325
172		2016.16	30	0.822	150	0.8325
173	7	2016.17	28	0.822	122	0.8311
174		2016.17	28	0.822	115	0.8311
175		2016.17	29	0.822	110	0.8318
176		2016.17	29	0.822	115	0.8318
177		2016.18	27	0.822	112	0.8304
